# Supplementary material for: Visualization of Nuclease- and Serum-Mediated Chromatin Degradation with DNA–Histone Mesostructures
Source: Int J Mol Sci. 2023 Feb 6;24(4):3222. doi: 10.3390/ijms24043222 (PMC9959986; doi:10.3390/ijms24043222)
Supplement: Supplementary file 1 [file ijms-24-03222-s001.zip]

Archive with 1 entries (1 files):
- ijms-2123471-supplementary.pdf
